# Supplementary material for: Survival and Radiotherapy-Related Adverse Events in Patients Receiving Radiotherapy and Concurrent Metformin: A Systematic Review and Meta-Analysis of Randomised Controlled Trials and Cohort Studies
Source: Pharmaceuticals (Basel). 2025 Sep 17;18(9):1390. doi: 10.3390/ph18091390 (PMC12472684; doi:10.3390/ph18091390)
Supplement: Supplementary file 1 [file pharmaceuticals-18-01390-s001.zip]

Archive with 1 entries (1 files):
- pharmaceuticals-3739096-supplementary.pdf
